# Supplementary material for: Axonal Protection by Oral Nicotinamide Riboside Treatment with Upregulated AMPK Phosphorylation in a Rat Glaucomatous Degeneration Model
Source: Curr Issues Mol Biol. 2023 Aug 25;45(9):7097–109. doi: 10.3390/cimb45090449 (PMC10527704; doi:10.3390/cimb45090449)
Supplement: Supplementary file 1 [file cimb-45-00449-s001.zip]

Archive with 1 entries (1 files):
- cimb-2539986-supplementary.pdf
